# Supplementary material for: Social network analysis of multi-stakeholder platforms in agricultural research for development: Opportunities and constraints for innovation and scaling
Source: PLoS One. 2017 Feb 6;12(2):e0169634. doi: 10.1371/journal.pone.0169634 (PMC5293196; doi:10.1371/journal.pone.0169634)
Supplement: S1 File — (ZIP) [file pone.0169634.s001.zip]

Archive with 10 entries (10 files):
- BURUNDI knowledge adj_matrix3.csv
- BURUNDI collaborative adj_matrix3.csv
- BURUNDI influence adj_matrix3.csv
- DRC collaborative adj_matrix2.csv
- DRC influence adj_matrix2.csv
- DRC knowledge adj_matrix2.csv
- RWANDA collaborative adj_matrix.csv
- RWANDA influence adj_matrix.csv
- RWANDA knowledge adj_matrix.csv
- organisational typologies final.csv
