# Supplementary material for: Social network analysis of multi-stakeholder platforms in agricultural research for development: Opportunities and constraints for innovation and scaling
Source: PLoS One. 2017 Feb 6;12(2):e0169634. doi: 10.1371/journal.pone.0169634 (PMC5293196; doi:10.1371/journal.pone.0169634)
Supplement: S1 File — (ZIP) [file pone.0169634.s001.zip › organisational typologies final.csv]

	Country	Full_name	Abbrev	n_att	n_lvl
1001	Burundi	Action Aid Burundi	AAB	NGO	supranational
1002	Burundi	ABARIMYI	ABARIMYI	farmer	unknown
1003	Burundi	Association for integrated development of the colline	ADIC	NGO	provincial
1004	Burundi	Supporing integrated development and community solidarity	ADISCO	NGO	national
1005	Burundi	Supporting to decentralisation and the fight against poverty	ADLP	NGO	provincial
1006	Burundi	Communal adminstrators	ADM_COM	gov	district
1007	Burundi	Provincial administration of Gitega	ADM_GIT	gov	provincial
1008	Burundi	Territorial Administration of the Province and Commune	ADM_TPC	gov	provincial
1009	Burundi	Agakura	AGAKURA	NGO	provincial
1010	Burundi	Agri Pro Focus	AGRIPRO	NGO	supranational
1011	Burundi	Farmers	AGRICULT	farmer	national
1012	Burundi	Farmers associations'	AMASH	farmer	national
1013	Burundi	Embassy of Belgium in Burundi	AMB_BEL	gov	supranational
1014	Burundi	Embassy of the USA in Burundi	AMB_USA	gov	supranational
1015	Burundi	Burundi coffee value-chain authority	ARFIC	gov	national
1016	Burundi	Association for Strengthening Agricultural Research in Eastern and Central Africa	ASAREC	gov	supranational
1017	Burundi	Agakura	ASS_AGK	farmer	provincial
1018	Burundi	Association Amag	ASS_AMAG	farmer	national
1019	Burundi	Fishermen's association	ASS_PECH	farmer	national
1020	Burundi	Association 'why not me', Ngozi	ASS_NGOZI	farmer	provincial
1021	Burundi	Association Tuburura	ASS_TBRA	farmer	national
1022	Burundi	Producers organisations	ASS_PROD	farmer	national
1023	Burundi	African Development Bank	ADB	gov	supranational
1024	Burundi	World Bank	WB	gov	supranational
1025	Burundi	Durance Community Bank	DCBANK	NGO	national
1026	Burundi	Bank nationale pour le developpement economique	BNDE	bizz	national
1027	Burundi	Centre for supporting integrated development	CADI	NGO	national
1028	Burundi	Bureau provincial de la sante	BPS	gov	national
1029	Burundi	agroprocessing sunflower to oil	CAM	bizz	district
1030	Burundi	collectif des associations de producteurs agricoles pour le developpement	CAPAD	farmer	national
1031	Burundi	CARE International	CARE	NGO	supranational
1032	Burundi	Caritas Belgium	CAR_BEL	NGO	supranational
1033	Burundi	Caritas Burundi	CAR_BUR	NGO	national
1034	Burundi	Mutual Savings and Credit Cooperative	CECM	NGO	national
1035	Burundi	Burundi Federal Chamber of Commerce and Industry	CFCIB	gov	national
1036	Burundi	Consortium for Improving Agriculture-based Livelihoods in Central Africa	CIALCA	Res_Ed_Ext	supranational
1037	Burundi	International Centre for Tropical Agriculture	CIAT	Res_Ed_Ext	supranational
1038	Burundi	International Potato Centre	CIP	Res_Ed_Ext	supranational
1039	Burundi	National Confederation of coffee producers	CNAC	farmer	national
1040	Burundi	Concern World Wide	CWW	NGO	supranational
1041	Burundi	Conseil pour le D�veloppement Int�gr�	CONSEDI	NGO	national
1042	Burundi	Cooperation of Universities for development	CUD	NGO	supranational
1043	Burundi	Karusi Agricultural Cooperative	COOP_DADK	farmer	provincial
1044	Burundi	Livestock Prodcucers Cooperative	COOP_ELEV	farmer	national
1045	Burundi	Rice Producers Cooperative	COOP_RIZI	farmer	provincial
1046	Burundi	Catholic Relief Services	CRS	NGO	supranational
1047	Burundi	Belgian Technical Cooperation	CTB	NGO	supranational
1048	Burundi	Direction generale de la mobilization pour le autopromotion et vulgarisation agricoles	DGMAVA	gov	national
1049	Burundi	Directions provinciales de l'agriculture et de l'elevage	DPAES	gov	provincial
1050	Burundi	Direection proviciale de l'enseignement	DPE	gov	provincial
1051	Burundi	East Africa Organic Agriculture Movement	EAOM	farmer	supranational
1052	Burundi	Peace School, Gitega	EC_PAIX	Res_Ed_Ext	provincial
1053	Burundi	Murayi communal secondary schools	EC_LCM	Res_Ed_Ext	district
1054	Burundi	Agricultural secondary schools	EC_SEC_DA	Res_Ed_Ext	national
1055	Burundi	EFAUMU	EFAUMU	unknown	unknown
1056	Burundi	Free Baptist Church of Burundi	EBLB	NGO	national
1057	Burundi	European Union	EU	gov	supranational
1058	Burundi	UN Food and Agriculture Organsation	FAO	gov	supranational
1059	Burundi	Umuco' Federation, Gitega	FUDG	farmer	provincial
1060	Burundi	National Federation of Mutual Credit Cooperatives	FENACOBU	NGO	national
1061	Burundi	International Fund for Agricultural Development	IFAD	gov	supranational
1062	Burundi	Floresta Burundi	FLR_BUR	NGO	national
1063	Burundi	National Fund for Commune-level investment	FONIC	gov	national
1064	Burundi	Forum for Agricultural Producers in Burundi	FOPABU	NGO	national
1065	Burundi	Forum for Civil Society Strengthening	FORSC	NGO	national
1066	Burundi	German Development Cooperation	GIZ	NGO	supranational
1067	Burundi	Global Water Institute	GWI	NGO	supranational
1068	Burundi	Healthnet TPO	HNT	NGO	supranational
1069	Burundi	Help Channel Burundi	HC_BUR	NGO	national
1070	Burundi	Humidtropics	HUM_TROP	Res_Ed_Ext	supranational
1071	Burundi	World Agroforestry Centre	ICRAF	Res_Ed_Ext	supranational
1072	Burundi	International Crops Research Institute for the Semi-Arid Tropics	ICRISAT	Res_Ed_Ext	supranational
1073	Burundi	International Fertilizer Development Center	IFDC	NGO	supranational
1074	Burundi	International Federation of Organic Agriculture Movements	IFOAM	farmer	supranational
1075	Burundi	International Institute of Tropical Agriculture	IITA	Res_Ed_Ext	supranational
1076	Burundi	INADES	INADES	NGO	supranational
1077	Burundi	Input importers	INPUT_IMP	bizz	national
1078	Burundi	Intercafe Burundi	INTERCAF	bizz	national
1079	Burundi	International Non-governmental organisatins	INT_NGOS	NGO	supranational
1080	Burundi	IPAEC	IPAEC	unknown	provincial
1081	Burundi	International Rice Research Insitute	IRRI	Res_Ed_Ext	supranational
1082	Burundi	Agricultural Science Institure of Burundi (NARS)	ISABU	Res_Ed_Ext	national
1083	Burundi	Ministry of Agriculture	MINAGRI	gov	national
1084	Burundi	Ministry of Environment	MINENV	gov	national
1085	Burundi	Mission for Peace and Reconciliation under the Cross	MI_PAREC	NGO	national
1086	Burundi	Burundian NGO's	NAT_NGOS	NGO	national
1087	Burundi	Organisaiton de developpement de l'archidiocese de Gitega (catholic)	ODAG	NGO	provincial
1088	Burundi	Organisaiton de developpement de l'archidiocese de Rutana (catholic)	ODECO	NGO	provincial
1089	Burundi	Organisaiton de developpement de l'archidiocese de Muyinga (catholic)	ODEM	NGO	provincial
1090	Burundi	Office de huile de palmes	OHP	gov	national
1091	Burundi	United Nations Women	ONUFEM	NGO	supranational
1092	Burundi	Organsiations of producers in Rumonge, Burambi et Buyengero	OPRUB	farmer	provincial
1093	Burundi	Farmers organsation of Karusi	KARUS	farmer	provincial
1094	Burundi	Organisation of seed producers, Muyinga	OSP_MUY	farmer	provincial
1095	Burundi	Farmers organsation of Bubanza	ODP_BUB	farmer	provincial
1096	Burundi	Farmers organsation of Bujumbura Rural	ODP_BUJ	farmer	provincial
1097	Burundi	Farmers organsation of Cibitoke	ODP_CIB	farmer	provincial
1098	Burundi	Farmers organsation of Kayanza	ODP_KAN	farmer	provincial
1099	Burundi	Farmers organsation of Makamba	ODP_MAK	farmer	provincial
1100	Burundi	Farmers organsation of Ngozi	ODP_NGOZ	farmer	provincial
1101	Burundi	Burundi Tea Office	OTB	gov	national
1102	Burundi	Project to support Provincial Agricultural Development	PDAP	gov	national
1103	Burundi	Project for Agricultural Intensification and Value Enhancement in Burundi	PAIVI_B	gov	national
1104	Burundi	World Food Programme	WFP	gov	supranational
1105	Burundi	Netherlands development cooperation	NL_DC	gov	supranational
1106	Burundi	Europe-Africa-Caribbean-Pacific Liaison Committee	PIP_COL	bizz	supranational
1107	Burundi	Plant with Purpose	PWP	NGO	supranational
1108	Burundi	Programme Nationale Semencier au Burundi	PNSB	gov	national
1109	Burundi	United Nations Development Programme	PNUD	Res_Ed_Ext	supranational
1110	Burundi	Value Chain Development Programme	PROFEDI	NGO	national
1111	Burundi	Organisation for Civil Society	OSCAR	NGO	national
1112	Burundi	National Agricultural Development Projects	PNDA	unknown	national
1113	Burundi	Burundi Network 2000+	RB2000	NGO	national
1114	Burundi	National Postal Service	POSTAL	gov	national
1115	Burundi	National network fo organisations working on food and nutrition security	RENOSAN	NGO	national
1116	Burundi	Regional University Forum for Capacity Building in Agriculture	RUFORUM	Res_Ed_Ext	supranational
1117	Burundi	Private Sectors	SEC_PRIV	bizz	national
1118	Burundi	Self Help Groups	SHG	farmer	national
1119	Burundi	Civil Society	CIV_SOC	NGO	national
1120	Burundi	Societe de Gestion de Stations de Lavage	SOGESTAL	gov	national
1121	Burundi	Catholic Society Ruyigi	CSR	NGO	provincial
1122	Burundi	Switzerland Development Cooperation	CHDC	gov	supranational
1123	Burundi	Tarisi	TARISI	unknown	unknown
1124	Burundi	Terrafina Microfinance	TERRAFINA	NGO	national
1125	Burundi	Trauma Healing and Reconciliation Services	THARS	NGO	supranational
1126	Burundi	Tubura	TUBURA	NGO	provincial
1127	Burundi	Twitezimbere	TWITZ	gov	national
1128	Burundi	Union for Cooperation and Development	UCODE	NGO	national
1129	Burundi	Christian Union for Peace and Development	UCPD	NGO	provincial
1130	Burundi	Christian Union for the education of underpriviliged children	UCEDD	NGO	provincial
1131	Burundi	National Universities	UNIV_NAT	Res_Ed_Ext	national
1132	Burundi	University of Burundi	UNIV_BUR	Res_Ed_Ext	national
1133	Burundi	University of Ngozi	UNIV_NGOZ	Res_Ed_Ext	provincial
1134	Burundi	Wageningnen University - Centre for Development Innovation	WUR_CDI	Res_Ed_Ext	supranational
1135	Burundi	Polytechnic University of Gitega	UPG	Res_Ed_Ext	provincial
1136	Burundi	United States Aid	USAID	gov	supranational
1137	Burundi	World Vision	WV	NGO	supranational
1138	Burundi	Zoa Burundi	ZOABUR	NGO	supranational
1139	Burundi	Antenne Provincial du Plan de Gitega	APPG	unknown	unknown
1140	Burundi	BOAM (Burundi Organic Agricultural Movement)	BOAM	bizz	provincial
1141	Burundi	SOPAMI (Societe de Promotion de l'Agriculture and de Marketing des Industries)	SOPAMI	bizz	national
1142	Burundi	ACVE (Action Centure Verte pour l'Environment)	ACVE	NGO	national
2001	DRC	AAI (ACTION AID INTERNATIONAL)	AAI	NGO	supranational
2002	DRC	ACAM	ACAM	unknown	unknown
2003	DRC	ACF	ACF	NGO	supranational
2004	DRC	ACOSYF	ACOSYF	NGO	provincial
2005	DRC	ACPS (UVIRA)	ACPS	unknown	unknown
2006	DRC	ADEA	ADEA	farmer	district
2007	DRC	ADES	ADES	unknown	unknown
2008	DRC	ADI/KIVU	ADI_KIVU	NGO	provincial
2009	DRC	ADMINISTRATION DE TERRITOIRE	ADMTER	gov	provincial
2010	DRC	ADMIR (ADEMR?)	ADMIR	NGO	provincial
2011	DRC	ADPF	ADPF	gov	provincial
2012	DRC	ADRA	ADRA	NGO	supranational
2013	DRC	ADVS	ADVS	bizz	provincial
2014	DRC	AFDR (KAMANYOLA)	AFDR	farmer	district
2015	DRC	AFEDEM	AFEDEM	NGO	provincial
2016	DRC	AGEEP/ KAGALA (AGRI ELEVEUR KIBARE C.)	AGEEP	farmer	district
2017	DRC	AGRI PRO FOCUS	AGRIFOC	NGO	supranational
2018	DRC	AIBEF	AIBEF	NGO	provincial
2019	DRC	AMCHEVECH� (Corr: ARCHEVECHE)	ARCHEV	NGO	provincial
2020	DRC	AMSA (FIZI)	AMSA	NGO	provincial
2021	DRC	APAFED	APAFED	unknown	unknown
2022	DRC	APD/ KAZIBA	APD_KAZ	farmer	district
2023	DRC	APED	APED	NGO	provincial
2024	DRC	APROCHIN	APROCHIN	NGO	provincial
2025	DRC	ARM	ARM	unknown	unknown
2026	DRC	ASCODER (UVIRA)	ASCODER	unknown	unknown
2027	DRC	ASEEV	ASEEV	unknown	unknown
2028	DRC	ASMAKU (FIZI)	ASMAKU	NGO	provincial
2029	DRC	ASSOCIATION DES AGRICULTEUR DE BUKANDA	AGRI_BUK	farmer	district
2030	DRC	ASSOCIATION DES AGRICULTEURS DE KATANA	AGRI_KAT	farmer	district
2031	DRC	ASSOCIATION DES AGRICULTEURS DES MULAMBA	AGRI_MUL	farmer	district
2032	DRC	ASSOCIATION DES AGRICULTURES DIKO	AGRI_DIK	farmer	district
2033	DRC	ASSOCIATION LOCAL KABARE-WALUNGU	ASSLO_KW	farmer	district
2034	DRC	ASSOCIATIONS LOCAL KABARE	ASSLO_KAB	farmer	district
2035	DRC	ASSOCIATIONS VILLAGEOISES D'EPARGNES ET CREDIT	ASSVILLDEC	farmer	district
2036	DRC	ATGL (FIZI)	ATGL	unknown	unknown
2037	DRC	AVSI	AVSI	NGO	supranational
2038	DRC	BANYAMA MUZUKA	BANY_MUZ	farmer	district
2039	DRC	BCC (BANQUE CENTRAL DU CONGO)	BCC	gov	national
2040	DRC	BDD	BDD	NGO	provincial
2041	DRC	BECA-HUB	BECAHUB	Res_Ed_Ext	supranational
2042	DRC	BIAC	BIAC	bizz	supranational
2043	DRC	BIOVERSITY INTERNATIONAL	BIOVINT	Res_Ed_Ext	supranational
2044	DRC	BRALIMA	BRALIMA	bizz	supranational
2045	DRC	BUNYIBUNYI/ BURHALE	BUNYIBB	farmer	district
2046	DRC	CAMBRIDGE UNIVERSITY	CAMB_UNIV	Res_Ed_Ext	supranational
2047	DRC	CARE	CARE	NGO	supranational
2048	DRC	CARITAS	CARITAS	NGO	supranational
2049	DRC	CDC (COMMITE DE DEVELOPPMENT COMMUNITAIRE)	CDC	NGO	provincial
2050	DRC	CDC/ CYNYABUGUMA (corr: CLD CYNYABUGUMA)	CLD_CYNY	farmer	district
2051	DRC	CDC/ KIWRUGYE	CDC_KIW	NGO	provincial
2052	DRC	CEBECA	CEBECA	farmer	national
2053	DRC	CECADECOM	CECADEC	NGO	provincial
2054	DRC	CEDERU	CEDERU	NGO	provincial
2055	DRC	CEF (FIZI)	CEF	unknown	unknown
2056	DRC	CEMUBAC/ LUIS (corr: CEMUBAC LWIRO)	CEMUBAC	NGO	supranational
2057	DRC	CENTRE KITUMAINI	CENTRE_KIT	unknown	unknown
2058	DRC	CEPAC (8e)	CEPAC8	NGO	national
2059	DRC	CHB MULAMBA	CHB_MUL	NGO	district
2060	DRC	CHEFFERIE DE BUSHINGYI (corr: CHEFFERIE BURHINYI)	CHEFF_BUR	gov	district
2061	DRC	CHEFFERIE DE KABARE	CHEF_KAB	gov	district
2062	DRC	CHEFFERIE DE NGWESHE	CHEF_NGW	gov	district
2063	DRC	CIALCA	CIALCA	Res_Ed_Ext	supranational
2064	DRC	CIAT	CIAT	Res_Ed_Ext	supranational
2065	DRC	CICR	CICR	bizz	supranational
2066	DRC	CIDEMU	CIDEMU	farmer	district
2067	DRC	CIMMAL	CIMMAL	farmer	district
2068	DRC	CINYABUGUMA	CINYABUG	farmer	district
2069	DRC	CLD/ BUGORHE	CLD_BUG	farmer	district
2070	DRC	CLD/ LUHIHI	CLD_LUH	farmer	district
2071	DRC	COLLECTIF DE DEVELOPPEMENT DE LUHIHI (CINARAL)	CINARAL	farmer	district
2072	DRC	COMITE D'ACCES AUX TERRE	COMDAAT	NGO	district
2073	DRC	COMITE DE DRAINAGE	COMDRAIN	NGO	district
2074	DRC	COMITE DE REBOISEMENTS	COMREBOIS	NGO	district
2075	DRC	COMITE DES POINTS D'EAUX	COMDEAUX	NGO	district
2076	DRC	COMITE DU MARCHE URBAIN/ BAGIZA	COMURB_BAG	NGO	district
2077	DRC	COMITE DU MARCHE URBAIN/ DE BEACH NUHENZI	COMURB_BNU	NGO	district
2078	DRC	COMITE DU MARCHE URBAIN/ NYAWERE	COMURB_NYA	NGO	district
2079	DRC	COMITE LOCAL DE DEVELOPPEMNT BYOLE	COMLOD_BYO	NGO	district
2080	DRC	COMMISSION ECONOMIQUE POUR L'AFRIQUE (CEA)	CEA	gov	supranational
2081	DRC	CONSEIL CONSULTATIF PROVINCIAL	CCP	gov	provincial
2082	DRC	CONSEIL ETHIQUE/ SOCIETE CIVILE	CONS_ETH	NGO	provincial
2083	DRC	COOPEC CHAHI	COPEC_CHA	bizz	provincial
2084	DRC	COOPEC PILOTE	COPEC_PIL	bizz	provincial
2085	DRC	COOPEC NYAWERA	COPEC_NYA	bizz	provincial
2086	DRC	COOPERATIVE AGRICOLE DE KAMEMBA	COPA_KAM	bizz	provincial
2087	DRC	COOPI	COOPI	NGO	supranational
2088	DRC	COORDINATION DE DEVELOPPEMENT RURAL WALUNGU	CDEVRUR_WAL	Res_Ed_Ext	district
2089	DRC	CORDAD (corr: CORDAID)	CORDAID	NGO	supranational
2090	DRC	CPR IDJWI	CPR_IDJWI	NGO	provincial
2091	DRC	CRDI (Canada)	CRDI	Res_Ed_Ext	supranational
2092	DRC	CREVD (UVIRA)	CREVD	unknown	unknown
2093	DRC	CRONDG - SUD KIVU (See above repetition )	CRONDG	NGO	provincial
2094	DRC	CRS	CRS	NGO	supranational
2095	DRC	CRSN/LWIRO	CRSN_LWI	Res_Ed_Ext	national
2096	DRC	CTB/ RDC	CTB_RDC	NGO	supranational
2097	DRC	DIALOGUE ENTRE AGUALTEUR RDC (corr: D.. E:.. AGRICULTEURS)	DIAG_AGRI	farmer	provincial
2098	DRC	DIOBASS	DIOBASS	NGO	provincial
2099	DRC	DYNAMIQUE UMOJA WA BONDE LE RUZIZI (KAMENYH)	DYNUMO	farmer	district
2100	DRC	ECHO	ECHO	Res_Ed_Ext	supranational
2101	DRC	EIRENE GRAND LAC	EIRENE	NGO	supranational
2102	DRC	ESRI	ESRI	unknown	unknown
2103	DRC	EU	EU	gov	supranational
2104	DRC	FAO	FAO	gov	supranational
2105	DRC	FARA	FARA	gov	supranational
2106	DRC	FEC	FEC	bizz	provincial
2107	DRC	FEDERATION DES COMITS DES MARCH�S URBAINS BUKAVU	FEDCOMURB	NGO	provincial
2108	DRC	FEDERATION DES ORGANISATION PAYSANNES (FOP)	FOP	farmer	provincial
2109	DRC	FEMULAE/ KATANA (corr: FOMULAC)	FOMULAC	NGO	supranational
2110	DRC	FONDATION PERE SIMONE (FPS BONYAKIRI) (corr: BUNYAKIRI)	FPS_BONY	bizz	provincial
2111	DRC	FONIMIS	FONIMIS	bizz	provincial
2112	DRC	FOOD FOR THE HUNGRY (FH)	FFH	NGO	supranational
2113	DRC	FOUNDATION PANZI	FPANZI	NGO	provincial
2114	DRC	FPM (FONDS DE PROMOTION DE LA MICROFINANCE)	FPM	bizz	national
2115	DRC	GAMF	GAMF	bizz	provincial
2116	DRC	GIZ	GIZ	NGO	supranational
2117	DRC	GRADDI-KIVU	GRADDI_KIV	NGO	district
2118	DRC	GRADEM	GRADEM	NGO	district
2119	DRC	GROUP FARM LEADERS	GFLEAD	farmer	district
2120	DRC	GROUP PRODUCERS	GFPROD	farmer	district
2121	DRC	GROUP WOMEN LEADERS	GWOMLEAD	farmer	district
2122	DRC	GROUPE AGRO PRODUCTEURS (GAP), KIVU	GAP_KIVU	farmer	provincial
2123	DRC	GROUPE DE PAYSAINS DE BUSHUMBA	GDP_BUSH	farmer	district
2124	DRC	GROUPS DE ELEVEURS CHEURS ( ... CHEVRES)	GCHEV	bizz	district
2125	DRC	HARVEST PLUS	HARV_PLUS	Res_Ed_Ext	supranational
2126	DRC	HUMIDTROPICS	HUMITROP	Res_Ed_Ext	supranational
2127	DRC	IAGREDI (BURUNDI)	IAGRED_BUR	Res_Ed_Ext	supranational
2128	DRC	ICART	ICART	Res_Ed_Ext	supranational
2129	DRC	ICCO	ICCO	NGO	supranational
2130	DRC	ICIPE NAIROBI	ICIPE_NAI	Res_Ed_Ext	supranational
2131	DRC	IFDC CATALIST	IFDC_CAT	NGO	supranational
2132	DRC	IITA	IITA	Res_Ed_Ext	supranational
2133	DRC	INERA	INERA	Res_Ed_Ext	national
2134	DRC	INSTITUT MUKU	INST_MUKU	gov	provincial
2135	DRC	INTER ASSOCIATION DE IBINJA	IASS_IBI	farmer	district
2136	DRC	INTER ASSOCIATION DE MUSHINGA	IASS_MUSH	farmer	district
2137	DRC	INTER ASSOCIATION LUBOMA	IASS_LUB	farmer	district
2138	DRC	INTERNATIONAL ALERT	INTALERT	NGO	supranational
2139	DRC	INTERNATIONAL FOOD POLICY RESEARCH INSTITUTE (IFPRI)	IFPRI	Res_Ed_Ext	supranational
2140	DRC	INTERNATIONAL LIVESTOCK RESEARCH INSTITUTE (ILRI)	ILRI	Res_Ed_Ext	supranational
2141	DRC	INTERNATIONAL POTATO CENTRE (CIP)	IPC_CIP	Res_Ed_Ext	supranational
2142	DRC	IPAD	IPAD	bizz	supranational
2143	DRC	IPAPEL	IPAPEL	gov	provincial
2144	DRC	IPLCI	IPLCI	NGO	district
2145	DRC	IRC	IRC	NGO	supranational
2146	DRC	ISABU (BURUNDI)	ISABU	Res_Ed_Ext	national
2147	DRC	ISANDA	ISANDA	NGO	provincial
2148	DRC	ISC - UVIMA (INSTITUT SUPERIEUR DE COMMERCE)	ISC_UV	gov	national
2149	DRC	ISDR	ISDR	gov	provincial
2150	DRC	ISEAV - MUSHWESHWE	ISEAV_MUSH	gov	national
2151	DRC	ISP BUKAVU (INSTITUTE SUPERIEUR PEDAGOGIQUE)	ISP_BUK	gov	national
2152	DRC	ISTM	ISTM	gov	national
2153	DRC	ITAV/ MUSHUVESHWE (corr: MUSHWESHWE)	ITAV_MUSH	gov	provincial
2154	DRC	KAFACI (COREENS)	KAFACI	gov	national
2155	DRC	KAMOLE/MURHESA	KAMOLE	gov	provincial
2156	DRC	KARI (Kenya)	KARI	Res_Ed_Ext	supranational
2157	DRC	KAWANDA (NARS Uganda)	KAWANDA	Res_Ed_Ext	supranational
2158	DRC	LOBIKO	LOBIKO	bizz	provincial
2159	DRC	LOUVAIN DEVELOPMENT	LOUDEV	NGO	supranational
2160	DRC	LUNYELUNGE/ WALUNGU	LUNY_WAL	farmer	district
2161	DRC	MAIN (RESEAU AFRICAIN DE MICROFINANCE)	MAIN	gov	supranational
2162	DRC	MAKERERE UNIVERSITY	MAK_UNIV	Res_Ed_Ext	supranational
2163	DRC	MALTESER	MALTESER	NGO	supranational
2164	DRC	MARAFIKI WA MAZINGRA	MARAFIKI	NGO	district
2165	DRC	MECREES	MECREES	NGO	supranational
2166	DRC	MERCREBU (corr: MECREBU)	MECREBU	bizz	national
2167	DRC	MINAGRI	MINAGRI	gov	national
2168	DRC	MINISTRY OF HEALTH	MINHEALTH	gov	national
2169	DRC	MINISTRY OF PLANNING	MINPLAN	gov	national
2170	DRC	MISEREOR/ ALLEMAGNE	MIS_ALL	NGO	supranational
2171	DRC	MISUVSCO - AFFAIRES CIVIL (corr: MONUSCO)	MONUSCO	gov	supranational
2172	DRC	N2 AFRICA	N2AFR	Res_Ed_Ext	supranational
2173	DRC	NATIONAL MUSEUM KENYA	NATMUS_KEN	gov	supranational
2174	DRC	NEK/ NYANGEZI	NEK_NYAN	Res_Ed_Ext	supranational
2175	DRC	NTALENKANA/ LWANGOMA	NTAL_LWAN	gov	supranational
2176	DRC	OCC	OCC	gov	national
2177	DRC	OCHA	OCHA	gov	supranational
2178	DRC	ONC	ONC	gov	national
2179	DRC	OPAD	OPAD	NGO	provincial
2180	DRC	OPAE	OPAE	gov	national
2181	DRC	OPELABU/ A KAMISONI (ELEVEUR)	OPELABU	farmer	district
2182	DRC	OXFAM	OXFAM	NGO	supranational
2183	DRC	PAD	PAD	NGO	national
2184	DRC	PAI-COOPERATIVE AGRICOLE DE BURHINYI	PAICO_BUR	farmer	district
2185	DRC	PAI-COOPERATIVE AGRICULE DE CIMMAL/ LUHIHI	PAICO_CIM	farmer	district
2186	DRC	PAI-COOPERATIVE AGRICULE DE LA OVBR	PAI_CO_OVB	farmer	district
2187	DRC	PAIDEK	PAIDEK	bizz	national
2188	DRC	PAIS POUR LE MONDE (Germany) (Corr: PAIN ...)	PAIN	NGO	supranational
2189	DRC	PAM (Programme Alimentaire Mondial)	PAM	gov	supranational
2190	DRC	PAUPADI (IDJURI)	PAUPADI	gov	supranational
2191	DRC	PAVOISSE MWANDA (PROJET AGRICOL) (Corr: PAROISSE ...)	PAROISSE	gov	district
2192	DRC	PHARMAKINA	PHARMAK	bizz	national
2193	DRC	PHYTOLABU (Burundi)	PHYTOLAB	Res_Ed_Ext	supranational
2194	DRC	PIDER	PIDER	unknown	unknown
2195	DRC	PNRT	PNRT	gov	national
2196	DRC	PNUD/ UNDP (Programme des Nations Unies pour le Developpement)	PNUD	gov	supranational
2197	DRC	PRODDES	PRODDES	NGO	national
2198	DRC	PROJET AGRICOLE DE POUHENGERI (PABU)	PABU	NGO	provincial
2199	DRC	PRONANUT	PRONANUT	gov	national
2200	DRC	RADIO MAENDELEO	RADIO_MAEN	bizz	provincial
2201	DRC	RATSK (Reseau des agro-transformateur du Sud Kivu)	RATSK	Res_Ed_Ext	district
2202	DRC	REPEK (Reseau des producteur et eleveurs de Kaziba)	REPEK	Res_Ed_Ext	district
2203	DRC	RHUCISEZE/ Ciherano	RHUCIS	farmer	district
2204	DRC	RHUZIBUHE/ LUCIGA	RHUZIB	farmer	district
2205	DRC	RWANDA AGRICULTURAL BOARD (RAB)	RAB	gov	supranational
2206	DRC	SADC - PLANT GENETIC RESOURCES	SADC	gov	supranational
2207	DRC	SANRO (Corr: BANRO)	BANRO	bizz	provincial
2208	DRC	SAPADICA/ KALEHE	SAPADICA	unknown	unknown
2209	DRC	SARCAF	SARCAF	NGO	provincial
2210	DRC	SARD-SC	SARD	Res_Ed_Ext	supranational
2211	DRC	SEARCH FOR COMMON GROUND	SCG	NGO	supranational
2212	DRC	SENAQUA	SENAQUA	gov	provincial
2213	DRC	SENASEM	SENASEM	gov	provincial
2214	DRC	SENEQAV	SENEQAV	gov	provincial
2215	DRC	SERVICE DE DEVELOPPEMENT RURAL DE WALUNGU	SDEVRUR_WAL	gov	district
2216	DRC	SNV	SNV	NGO	supranational
2217	DRC	SOKOINE UNIVERSITY (TANZANIA)	SOK_UNIV	Res_Ed_Ext	supranational
2218	DRC	SOLIDARITE SOCIETE BELGIQUE	SOLSOC_B	NGO	supranational
2219	DRC	SOS FAUM (Corr: SOS FAIM)	SOSFAIM	NGO	supranational
2220	DRC	STAREC/ ISSS	STAREC	gov	national
2221	DRC	STATISTIQUE AGRICOLE	STATAGRI	gov	national
2222	DRC	SYDELU/ LUSONA (corr: .... LUBONA)	LUBONA	farmer	district
2223	DRC	UCB (UNIVERSITY CATHOLIQUE DE BUKAVU) (same as 52)	UNIV_CB	Res_Ed_Ext	provincial
2224	DRC	UEA (UNIVERSITY)	UNIV_EA	Res_Ed_Ext	national
2225	DRC	UEFA	UEFA	NGO	national
2226	DRC	UFIN/ IDJWI	UFIN	NGO	district
2227	DRC	ULPGL	ULPGL	bizz	national
2228	DRC	UMOJANINGURU/ LUGENDO	UMOJANIN	farmer	district
2229	DRC	UNFPA	UNFPA	gov	supranational
2230	DRC	UNICEF	UNICEF	gov	supranational
2231	DRC	UNIVERISTY OF LUND	UNI_LUND	Res_Ed_Ext	supranational
2232	DRC	UNIVERSITE DE CINQUANTENAIRE	UNI_DC	Res_Ed_Ext	supranational
2233	DRC	UNIVERSITE DE LIEGE/ AGRO BIO TECH	UNI_LIE	Res_Ed_Ext	supranational
2234	DRC	UNIVERSITE NATIONALE DU RWANDA (UNR)	UNI_NATRW	Res_Ed_Ext	supranational
2235	DRC	UNIVERSITY OF BONN (Germany)	UNI_BONN	Res_Ed_Ext	supranational
2236	DRC	UNIVERSITY OF BURUNDI	UNI_BUR	Res_Ed_Ext	supranational
2237	DRC	UNIVERSITY OF BUTARE	UNI_BUTAR	Res_Ed_Ext	supranational
2238	DRC	UNIVERSITY OF BUTEMBO	UNI_BUTEM	Res_Ed_Ext	national
2239	DRC	UNIVERSITY OF CALIFORNIA	UNI_CAL	Res_Ed_Ext	supranational
2240	DRC	UNIVERSITY OF COPENHAGEN	UNI_COP	Res_Ed_Ext	supranational
2241	DRC	UNIVERSITY OF DSCHANG	UNI_DSCH	Res_Ed_Ext	supranational
2242	DRC	UNIVERSITY OF GOMG (corr: ... GOMA) and same as UNIGOM	UNI_GOM	Res_Ed_Ext	provincial
2243	DRC	UNIVERSITY OF KINSHASA	UNI_KIN	Res_Ed_Ext	national
2244	DRC	UNIVERSITY OF LUBUMBASHI	UNI_LUB	Res_Ed_Ext	national
2245	DRC	UNIVERSITY OF MICHIGAN	UNI_MIC	Res_Ed_Ext	supranational
2246	DRC	UNIVERSITY OF OSLO (Norway)	UNI_OSL	Res_Ed_Ext	supranational
2247	DRC	UNIVERSITY OF PRETORIA	UNI_PRE	Res_Ed_Ext	supranational
2248	DRC	UNIVERSITY OF READING	UNI_REA	Res_Ed_Ext	supranational
2249	DRC	UNIVERSITY OF SAO PAOLO (Brazil)	UNI_SP	Res_Ed_Ext	supranational
2250	DRC	UNIVERSITY OF SWEDEN (AGRICULTURE)	UNI_SWE	Res_Ed_Ext	supranational
2251	DRC	UNIVERSITY OF UTRECHT (Netherlands)	UNI_UTR	Res_Ed_Ext	supranational
2252	DRC	UNIVERSITY OF YAOUNDE	UNI_YAO	Res_Ed_Ext	supranational
2253	DRC	UNIVERSITY OF ZIMBABWE	UNI_ZIM	Res_Ed_Ext	supranational
2254	DRC	UOB (UNIVERSITE OFFICELLE DE BUKAVU)	UNI_OBUK	Res_Ed_Ext	provincial
2255	DRC	UPDI	UPDI	farmer	provincial
2256	DRC	USAID	USAID	gov	supranational
2257	DRC	UVACD	UVACD	unknown	unknown
2258	DRC	VAS KALONGE	VAS_KAL	NGO	national
2259	DRC	VECO	VECO	NGO	supranational
2260	DRC	VETERINAIRES SANS FRONTIERES BELGIQUE	VSF	NGO	supranational
2261	DRC	VISCOW VERTE (corr: VISION VERTE)	VIS_VERT	NGO	national
2262	DRC	WAR CHILD	WARCHILD	NGO	supranational
2263	DRC	Women for Women	WFORW	NGO	supranational
2264	DRC	World Vision	WV	NGO	supranational
2265	DRC	ZOA	ZOA	NGO	supranational
2266	DRC	ZUKI/ LUHIHI	ZUKI_LUH	farmer	district
2267	DRC	ZUKI/ NDUBA	ZUKI_NDU	farmer	district
2268	DRC	Groupe CHOKOLA	GR_CHOK	farmer	district
2269	DRC	CEP	CEP	unknown	unknown
2270	DRC	CHEFFERIE KAZIBA	CHEFF_KAZ	gov	district
2271	DRC	LCVV (Laisser l'Agriculture viviere vivre)	LCVV	unknown	unknown
2272	DRC	Comit� local de developpement Bugahe	COMLOD_BUG	NGO	district
2273	DRC	Department of Nutrition and Dieteties (ISIM-Bukavu)	ISIM_BUK	Res_Ed_Ext	national
2274	DRC	Faculty of Agriculture and Environment (Bustema University, Uganda)	UNIV_BUSTUG	Res_Ed_Ext	supranational
2275	DRC	COOPEC Kalundu	COPEC_KAL	bizz	provincial
2276	DRC	COOPEC Mudaka	COPEC_MUD	bizz	provincial
2277	DRC	TGD	TGD	unknown	unknown
2278	DRC	ESV	ESV	unknown	unknown
2279	DRC	CILAL	CILAL	unknown	unknown
2280	DRC	Centre of Research of Food and Nutrition (CRA-LWIRO)	CRA_LWI	Res_Ed_Ext	unknown
3001	Rwanda	Advantist Development and Relief Agency	ADRA	NGO	supranational
3002	Rwanda	Agriculteurs Francais pour developpement international	AFDI	farmer	supranational
3003	Rwanda	Alliance for a Green Revolution in Africa	AGRA	Res_Ed_Ext	supranational
3004	Rwanda	AGRITERRA	AGRITERRA	farmer	supranational
3005	Rwanda	ALERT INTERNATIONAL	ALERT	NGO	supranational
3006	Rwanda	BELGIUM EMBASSY	B_EMB	gov	supranational
3007	Rwanda	DUTCH EMBASSY	NL_EMB	gov	supranational
3008	Rwanda	ASARECA	ASARECA	gov	supranational
3009	Rwanda	AUSTRALIAN GOVERNMENT	AUS_GOV	gov	supranational
3010	Rwanda	Bank of Kigali	BNK_KIG	bizz	national
3011	Rwanda	BD	BD	NGO	supranational
3012	Rwanda	BIOVERSITY	BIOVERS	Res_Ed_Ext	supranational
3013	Rwanda	BUGARAMA (Distr.)	BUGAR_D	gov	district
3014	Rwanda	BUGESERA (Distr.)	BUGES_D	gov	district
3015	Rwanda	BURERA (Distr.)	BURER_D	gov	district
3016	Rwanda	Conf�d�ration des Associations des Producteurs Agricoles pour le D�veloppement	CAPAD_B	farmer	supranational
3017	Rwanda	Counsel for consertation of local initiatives	CCOAIB	NGO	national
3018	Rwanda	Clinton Health Access Initiative	CHAI	NGO	supranational
3019	Rwanda	CHANGE A LIFE (Uganda)	CAL_UG	NGO	supranational
3020	Rwanda	CIALCA	CIALCA	Res_Ed_Ext	supranational
3021	Rwanda	CIAT	CIAT	Res_Ed_Ext	supranational
3022	Rwanda	CIFOR	CIFOR	Res_Ed_Ext	supranational
3023	Rwanda	CIMMYT	CIMMYT	Res_Ed_Ext	supranational
3024	Rwanda	INTERNATIONAL POTATO CENTRE	CIP	Res_Ed_Ext	supranational
3025	Rwanda	CLINTON HUNTER FOUNDATION	CHF_CF	NGO	supranational
3026	Rwanda	COOPERATIVES (60)	COOPS_60	farmer	district
3027	Rwanda	COOP: GOOLORO	COOP_GOOL	farmer	district
3028	Rwanda	COOP: KETIA	COOP_KETIA	farmer	district
3029	Rwanda	COOP: RWERU	COOP_RWERU	farmer	district
3030	Rwanda	CATHOLIC RELIEF SERVICES	CRS	NGO	supranational
3031	Rwanda	DEPARTEMENT MISSIONAIRE DE LA SUISSE	DMISS_CH	gov	supranational
3032	Rwanda	DISTRICTS	DISTRICTS	gov	district
3033	Rwanda	COOP: DUTERIMBERE	DUTERIMB	farmer	district
3034	Rwanda	EASTERN AFRICA FARMERS FEDERATION	EAFF	farmer	supranational
3035	Rwanda	EASTERN REGIONAL ANIMAL GENETIC IMPROVEMENT COOPERATIVE	ERAGIC	NGO	national
3036	Rwanda	PRESBYTERIAN CHURCH OF RWANDA	EPR	NGO	national
3037	Rwanda	FOOD AND AGRICULTURAL ORGANISATION OF THE UNITED NATIONS	FAO	gov	supranational
3038	Rwanda	FORUM FOR AGRICULTURAL RESEARCH IN AFRICA	FARA	Res_Ed_Ext	supranational
3039	Rwanda	FARMER COOPERATIVES	FARM_COOPS	farmer	district
3040	Rwanda	FEDERATION DES PRODUCTEURS DE LA PRODUCTRICE DE LA POMME DE TERRE	FPPPdT	farmer	district
3041	Rwanda	F�D�RATION DES ORGANISATIONS DES PRODUCTEURS AGRICOLES	FOPAC_DRC	farmer	supranational
3042	Rwanda	GFHI	GFHI	NGO	supranational
3043	Rwanda	GLOBAL HEALTH CORPS	GHCORPS	NGO	supranational
3044	Rwanda	GLOBEMED	GLOBEMED	NGO	supranational
3045	Rwanda	HARVESTPLUS	HARV_P	Res_Ed_Ext	supranational
3046	Rwanda	HELP A CHILD	HACHILD	NGO	supranational
3047	Rwanda	HUMIDTROPICS	HUMTROP	Res_Ed_Ext	supranational
3048	Rwanda	HUMIDTROPICS RWANDA	HUMTROP_RW	Res_Ed_Ext	national
3049	Rwanda	HUYE_D	HUYE_D	gov	district
3050	Rwanda	ICRAF	ICRAF	Res_Ed_Ext	supranational
3051	Rwanda	INTERNATIONAL FUND FOR AGRICULTURAL DEVELOPMENT	IFAD	gov	supranational
3052	Rwanda	INTERNATIONAL FERTILIZER DEVELOPMENT CENTER	IFDC	NGO	supranational
3053	Rwanda	INTERNATIONAL INSTITUTE OF TROPICAL AGRICULTURE	IITA	Res_Ed_Ext	supranational
3054	Rwanda	INTRASHOP	INTRASHOP	bizz	provincial
3055	Rwanda	INTERNATIONAL HYDROLOGICAL PROGRAMME (UN)	UN_IHP	NGO	supranational
3056	Rwanda	ISAR	ISAR	Res_Ed_Ext	national
3057	Rwanda	KARONGI (Distr.)	KARONGI_D	gov	district
3058	Rwanda	KAMONYI (Distr.)	KAMON_D	gov	district
3059	Rwanda	KAYONZA (Distr.)	KAYON_D	gov	district
3060	Rwanda	KENIA COMMERCIAL BANK	KCB_BANK	bizz	supranational
3061	Rwanda	KIREHE (Distr.)	KIREHE_D	gov	district
3062	Rwanda	LAND 'O LAKES	LANDOLAK	NGO	supranational
3063	Rwanda	MIDDLEBURG COLLEGE	MB_COL	Res_Ed_Ext	supranational
3064	Rwanda	MINISTRY OF LOCAL ADMINISTRATION	MINALOC	gov	national
3065	Rwanda	MINISTRY OF AGRICULTURE AND ANIMAL HUSBANDRY	MINAGRI	gov	national
3066	Rwanda	MAIZE FLOUR FACTORY	MINIMEX	bizz	national
3067	Rwanda	MINISTRY OF NATURAL RESOURCES	MINIRENA	gov	national
3068	Rwanda	MUHANGA (Distr.)	MUHEN_D	gov	district
3069	Rwanda	MUSANZE (Distr.)	MUSAN_D	gov	district
3070	Rwanda	NATIONAL STATISTICS OFFICE	NSO	gov	national
3071	Rwanda	NGOMA (Distr.)	NGOMA_D	gov	district
3072	Rwanda	NILE BASIN INITIATIVE	NBI_ATP	NGO	supranational
3073	Rwanda	NORAD	NORAD	NGO	supranational
3074	Rwanda	NUFFIC	NUFFIC	NGO	supranational
3075	Rwanda	NYABIHU (Distr.)	NYAB_D	gov	district
3076	Rwanda	NYAGATARE (Dist.)	NYAG_D	gov	district
3077	Rwanda	NYAMAGABE (Distr.)	NYAM_D	gov	district
3078	Rwanda	NYANZA (Distr.)	NYANZ_D	gov	district
3079	Rwanda	PAIN POUR LE MONDE-EED GERMANY	PAIN_PLM	NGO	supranational
3080	Rwanda	PAM	PAM	NGO	supranational
3081	Rwanda	Participatory Ecological Land Use Management	PELUM	NGO	supranational
3082	Rwanda	PLAN RWANDA	PLAN_RW	NGO	national
3083	Rwanda	PRINCETON UNIVERSITY	PR_UNIV	Res_Ed_Ext	supranational
3084	Rwanda	RWANDA AGRICULTURAL BOARD	RAB	Res_Ed_Ext	national
3085	Rwanda	RWANDA ENVIRONMENTAL MANAGEMENT AGENCY	REMA	gov	national
3086	Rwanda	RWANDA DEVELOPMENT ORGANISATION	RDO	NGO	national
3087	Rwanda	Rwanda�Grain and Cereals Corporation	RGCC	bizz	national
3088	Rwanda	ROCKEFELLER FOUNDATIONS	RF_FND	NGO	supranational
3089	Rwanda	RURAL SECTOR SUPPORT PROJECT (PROJECT UNDER MINAGRI)	RSSP_LWH	NGO	national
3090	Rwanda	RWAMAGANA (Distr.)	RWAM_D	gov	district
3091	Rwanda	RWANDA METEOROLOGICAL SERVICE	RWMETEO	Res_Ed_Ext	national
3092	Rwanda	Service chr�tien d'appui � l'animation rurale	SECAAR	NGO	supranational
3093	Rwanda	SEND A COW RWANDA	S_COW_RW	NGO	national
3094	Rwanda	SUSTAINABLE INTENSIFICATION OF MAIZE LEGUME SYSTEMS FOR FOOD SECURITY IN AFRICA	SIMLESA	NGO	supranational
3095	Rwanda	NETHERLANDS DEVELOPMENT ORGANISATION	SNV	NGO	supranational
3096	Rwanda	SOPAV	SOPAV	bizz	national
3097	Rwanda	Syndicat De Defense Des Interests Paysans (SYDIP)	SYDIP_DRC	farmer	supranational
3098	Rwanda	IRISH CATHOLIC AGENCY FOR WORLD DEVELOPMENT	TROCAIRE	NGO	supranational
3099	Rwanda	UNIVERSITY OF RWANDA	UNIV_BC	Res_Ed_Ext	national
3100	Rwanda	UNIVERSITY OF RWANDA	UNIV_RW	Res_Ed_Ext	national
3101	Rwanda	USAID	USAID	gov	supranational
3102	Rwanda	EVANGELIC MISSION GERMANY	VEM	NGO	supranational
3103	Rwanda	SWEDISH ORGANISATION WORKING ON AGROFORESTRY	VIAFOR	NGO	supranational
3104	Rwanda	FARMER FEDERATION NORTH RWANDA	VR_IMBAR	farmer	national
3105	Rwanda	VETERINARIES WITHOUT BORDERS	VSF	NGO	supranational
3106	Rwanda	WORLD BANK	WB	gov	supranational
3107	Rwanda	WORLD FOOD PROGRAMME	WFP	gov	supranational
3108	Rwanda	WORLDVISION	WVIS	NGO	supranational
