# Supplementary material for: Social network analysis of multi-stakeholder platforms in agricultural research for development: Opportunities and constraints for innovation and scaling
Source: PLoS One. 2017 Feb 6;12(2):e0169634. doi: 10.1371/journal.pone.0169634 (PMC5293196; doi:10.1371/journal.pone.0169634)
Supplement: S1 R-scripts — (R) [file pone.0169634.s003.R]

# R-scripts belonging to the PlosOne paper "Social network analysis of multi-stakeholder platforms in 
# agricultural research for development: opportunities and constraints for innovation and scaling"
# by: Frans Hermans, Murat Sartas, Boudy van Schagen, Piet van Asten6 and Marc Schut

# This script consists of 3 parts: 1) data preparation, 2) descriptive network characteristics, and 
# and 3) ergm.ego modelling.

#January 2017, Frans Hermans: Hermans@iamo.de


##### PART I: DATA PREPARATION 

library(statnet) #V 2016.9

#Rwanda
CBmat_RW <- as.matrix(read.csv("RWANDA collaborative adj_matrix.csv", header = T, row.names = 1, sep = ","))
INmat_RW <- as.matrix(read.csv("RWANDA influence adj_matrix.csv", header = T, row.names = 1, sep = ","))
KNmat_RW <- as.matrix(read.csv("RWANDA knowledge adj_matrix.csv", header = T, row.names = 1, sep = ","))

#Burundi
CBmat_BUR <- as.matrix(read.csv("BURUNDI collaborative adj_matrix3.csv", header = T, row.names = 1, sep = ","))
INmat_BUR <- as.matrix(read.csv("BURUNDI influence adj_matrix3.csv", header = T, row.names = 1, sep = ","))
KNmat_BUR <- as.matrix(read.csv("BURUNDI knowledge adj_matrix3.csv", header = T, row.names = 1, sep = ","))

#DRC
CBmat_DRC <- as.matrix(read.csv("DRC collaborative adj_matrix2.csv", header = T, row.names = 1, sep = ","))
INmat_DRC <- as.matrix(read.csv("DRC influence adj_matrix2.csv", header = T, row.names = 1, sep = ","))
KNmat_DRC <- as.matrix(read.csv("DRC knowledge adj_matrix2.csv", header = T, row.names = 1, sep = ","))

org_types <- read.csv("organisational typologies final.csv", header = T, sep = ",")
RW_org <- org_types[org_types$Country == "Rwanda",] #factor
BUR_org <- org_types[org_types$Country == "Burundi",]
DRC_org <- org_types[org_types$Country == "DRC",]

#                  Directed  Valued	Loops	  Name
#Collaboration	      No	    No	    No	  *Cn    *B= Burundi, D = DRC, R =Rwanda 
#Knowledge		        No	    No      No	  *Kn
#Influence	          Yes	    No	    Yes	  *In

#Collaborative networks: undirected, unvalued, no loops
RCn <- network(CBmat_RW, matrix.type = "adjacency", directed = F)
RCn %v% "type" <- as.vector(org_types[org_types$Country == "Rwanda",5])
RCn %v% "admin" <- as.vector(org_types[org_types$Country == "Rwanda",6])

BCn <- network(CBmat_BUR, matrix.type = "adjacency", directed = F)
BCn %v% "type" <- as.vector(org_types[org_types$Country == "Burundi",5])
BCn %v% "admin" <- as.vector(org_types[org_types$Country == "Burundi",6])

DCn <- network(CBmat_DRC, matrix.type = "adjacency", directed = F)
DCn %v% "type" <- as.vector(org_types[org_types$Country == "DRC",5])
DCn %v% "admin" <- as.vector(org_types[org_types$Country == "DRC",6])


#KNOWLEDGE EXCHANGE undirected unweighted - no loops
RKn <- network(KNmat_RW, matrix.type = "adjacency", directed = F)
BKn <- network(KNmat_BUR, matrix.type = "adjacency", directed = F)
DKn <- network(KNmat_DRC, matrix.type = "adjacency", directed = F)

RCn %v% "knowledge_degree" <- degree(RKn, gmode="graph")
BCn %v% "knowledge_degree" <- degree(BKn, gmode="graph")
DCn %v% "knowledge_degree" <- degree(DCn, gmode="graph")


#INFLUENCE directed with LOOPS!
RIn <- network(INmat_RW, matrix.type = "adjacency", directed = T, loops = T)
BIn <- network(INmat_BUR, matrix.type = "adjacency", directed = T, loops = T)
DIn <- network(INmat_DRC, matrix.type = "adjacency", directed = T, loops = T)


RCn %v% "influence_indegree" <- degree(RIn, diag = T, cmode="indegree")
BCn %v% "influence_indegree" <- degree(BIn, diag = T, cmode="indegree")
DCn %v% "influence_indegree" <- degree(DIn, diag = T, cmode="indegree")


Network.data <- list(RCn = RCn, RKn =RKn, RIn =RIn, BCn = BCn, BKn = BKn, BIn = BIn, DCn = DCn, DKn = DKn, DIn = DIn)
save(Network.data, file = "networkdata.r") 

#rm(list = ls())


###### PART 2: Descriptive network characteristics
load("networkdata.r")


#Collaboration networks
BCn <- Network.data$BCn # BCn = Burundi Collaborative network
RCn <- Network.data$RCn # R = Rwanda
DCn <- Network.data$DCn # D = DR Congo

Btypes <- as.factor(BCn %v% "type")
Rtypes <- as.factor(RCn %v% "type")
Dtypes <- as.factor(DCn %v% "type")
levels(Rtypes) <- levels(Dtypes)

Badmin <- as.factor(BCn %v% "admin")
Dadmin <- as.factor(DCn %v% "admin")
Radmin <- as.factor(RCn %v% "admin")
levels(Radmin) <- levels(Dadmin)

###### Knowledge networks
BKn <- Network.data$BKn
RKn <- Network.data$RKn
DKn <- Network.data$DKn

RKn %v% "admin" <- RCn %v% "admin"
BKn %v% "admin" <- BCn %v% "admin"
DKn %v% "admin" <- DCn %v% "admin"

RKn_dg <- degree(RKn, gmode = "graph")
BKn_dg <- degree(BKn, gmode = "graph")
DKn_dg <- degree(DKn, gmode = "graph")

# Influence networks
BIn <- Network.data$BIn
RIn <- Network.data$RIn
DIn <- Network.data$DIn

BI_idg <-BCn %v% "influence_indegree"
DI_idg <-DCn %v% "influence_indegree"
RI_idg <-RCn %v% "influence_indegree"


### Figure 1 ######

# Figure 1 overview of collaborative, knowledge and influence networks
# levels are alphabetical: district = 1, national = 2, provincial = 3, supranational = 4, unknown = 5
# district - circle:50, provincial triangle (down) 3x-90, national = diamond 4x45, supranational = square, unknown = triangle (up) 3x90

shape.vec <- function (x) #x = Badmin
{
  plg <- replace (c(x), which (x == "district"), 50)
  plg <- replace(plg, which(x =="national"), 4)
  plg <- replace(plg, which(x =="unknown"), 3)
  rt <- rep(0, length = length(x))
  rt <- replace (rt, which (x == "national"), 45)
  rt <-  replace (rt, which (x == "unknown"), 90)
  rt <-  replace (rt, which (x == "provincial"), -90)
  rbind(plg,rt)
}


layout(matrix(c(1,2,3,10,4,5,6,11,7,8,9,0), 3, 4, byrow = TRUE), c(2,2,2,1), c(5,4,4))
par(mar = c(0,2,2,0))

layout.show(11)

plot(BCn, vertex.cex = 1.5, vertex.col = Btypes, vertex.sides = shape.vec(Badmin)[1,], 
     vertex.rot =shape.vec(Badmin)[2,], main = "Burundi", jitter = T)
box()
mtext("collaboration", side = 2)

par(mar = c(0,0,2,0))
plot(DCn, vertex.cex = 1.5, vertex.col = Dtypes, vertex.sides = shape.vec(Dadmin)[1,], 
     vertex.rot =shape.vec(Dadmin)[2,], main = "DRC", jitter = T)
box()
plot(RCn, vertex.cex = 1.5, vertex.col = Rtypes, vertex.sides = shape.vec(Radmin)[1,], 
     vertex.rot =shape.vec(Radmin)[2,], main = "Rwanda", jitter = T)
box()
par(mar = c(0,2,0,0))
plot(BKn, vertex.cex = 1.5, vertex.col = Btypes, vertex.sides = shape.vec(Badmin)[1,], 
     vertex.rot =shape.vec(Badmin)[2,], displayisolates = F, jitter = T)
box()
mtext("knowledge", side = 2)

par(mar = c(0,0,0,0))
plot(DKn, vertex.cex = 1.5, vertex.col = Dtypes, vertex.sides = shape.vec(Dadmin)[1,], 
     vertex.rot =shape.vec(Dadmin)[2,], displayisolates = F, jitter = T)
box()

plot(RKn, vertex.cex = 1.5, vertex.col = Rtypes, vertex.sides = shape.vec(Radmin)[1,], 
     vertex.rot =shape.vec(Radmin)[2,], displayisolates = F, jitter = T)
box()

par(mar = c(0,2,0,0))
plot(BIn, vertex.cex = 1.5, vertex.col = Btypes, vertex.sides = shape.vec(Badmin)[1,], vertex.rot =shape.vec(Badmin)[2,], displayisolates = F)
box()
mtext("influence", side = 2)

par(mar = c(0,0,0,0))
plot(DIn, vertex.cex =1.5, vertex.col = Dtypes, vertex.sides = shape.vec(Dadmin)[1,], vertex.rot =shape.vec(Dadmin)[2,], displayisolates = F)
box()
plot(RIn, vertex.cex = 1.5, vertex.col = Rtypes, vertex.sides = shape.vec(Radmin)[1,], vertex.rot =shape.vec(Radmin)[2,], displayisolates = F)
box()

dummmynet <- network.initialize(5)
plot(dummmynet, displayisolates = F)
legend ("bottom", title = "Types", legend =c("Business", "Farmer", "Government", "NGO", "Knowledge", "Unknown"),
        pch=c(21,21,21,21,21,21), pt.bg = c(1,2,3,4,5,6), bty = "n")
plot(dummmynet, displayisolates = F)
legend ("top", title = "Levels", legend =c("district", "provincial", "national", "supranational", "unknown"),
        pch=c(1,6,5,0,2), pt.bg = c(1,1,1,1,1), bty = "n")


##### Table 3 Collaborative Network Composition

tab3 <-rbind(table(Btypes),table (Dtypes), table (Rtypes))
rownames(tab3) <- c("Burundi", "DRC", "Rwanda")
n_ties <-rbind(BCn$gal$mnext,DCn$gal$mnext,RCn$gal$mnext) # aanpassen
n_nodes <- rbind(BCn$gal$n,DCn$gal$n,RCn$gal$n)
cbind(tab3, n_ties,n_nodes)


#table 4: admin levels in collaborative network
tab4 <-rbind(table(Badmin),table (Dadmin), table (Radmin))
rownames(tab4) <- c("Burundi", "DRC", "Rwanda")
tab4

###### Table 5 Knowledge network composition 

sktab <- rbind(
  sum(BKn_dg != 0),
  sum(DKn_dg != 0),
  sum(RKn_dg != 0))

ktab <-rbind(
  table(Btypes[BKn_dg != 0]),
  table(Dtypes[DKn_dg != 0]),
  table(Rtypes[RKn_dg != 0]))

tab5 <- cbind(ktab, sktab)
rownames(tab5) <- rownames(tab3)


#Table 6: scaling compositions

ktab6 <-rbind(
  table(Badmin[BKn_dg != 0]),
  table(Dadmin[DKn_dg != 0]),
  table(Radmin[RKn_dg != 0]))
tab6 <- cbind(ktab6, sktab)
rownames(tab6) <- c("Burundi", "DRC", "Rwanda")


#Figure 2
deg_tabB <- table(as.data.frame(cbind(c(Btypes), BKn_dg)))
rownames(deg_tabB) <- levels(Btypes)

deg_tabD <- table(as.data.frame(cbind(c(Dtypes), DKn_dg)))
rownames(deg_tabD) <- levels(Dtypes)

deg_tabR <- table(as.data.frame(cbind(c(Rtypes), RKn_dg)))
rownames(deg_tabR) <- levels(Rtypes)[1:5]

layout(matrix(c(1,2,3,4), 2, 2, byrow = TRUE))
par(mar = c(4,4,4,2))

barplot(deg_tabB[,2:dim(deg_tabB)[2]], col = c(1:6), xlab = "amount of ties", ylab = "number of organisations", main = "Burundi")
barplot(deg_tabD[,2:dim(deg_tabD)[2]], col = c(1:6), xlab = "amount of ties", ylab = "number of organisations", main = "DRC")
barplot(deg_tabR[,2:dim(deg_tabR)[2]], col = c(1:5), xlab = "amount of ties", ylab = "number of organisations", main = "Rwanda")

dummmynet <- network.initialize(5)
plot(dummmynet, displayisolates = F)

legend ("center", title = "Types", legend =c("Unknown", "Knowledge", "NGO", "Government","Farmer", "Business"),
        pch=c(22,22,22,22,22,22), pt.bg = c(6,5,4,3,2,1), bty = "n", pt.cex = 2.5)

#Table 7 and 8: composition and admin levels of influence

sel <- degree (BIn, cmode = "freeman", diag = T) != 0
BIn_comp <-table (Btypes[sel])
BIn_ad <- table (Badmin[sel])

sel <- degree (DIn, cmode = "freeman", diag = T) != 0
DIn_comp <-table (Dtypes[sel])
DIn_ad <- table (Dadmin[sel])

sel <- degree (RIn, cmode = "freeman", diag = T) != 0
RIn_comp <-table (Rtypes[sel])
RIn_ad <- table (Radmin[sel])


# platform members
RIn_odg <- degree(RIn, diag = T, cmode="outdegree")
BIn_odg <- degree(BIn, diag = T, cmode="outdegree")
DIn_odg <- degree(DIn, diag = T, cmode="outdegree")

platformB <- table(Btypes[BIn_odg != 0])
platformD <- table(Btypes[DIn_odg != 0])
platformR <- table(Btypes[RIn_odg != 0])

tab7 <-rbind(BIn_comp, platformB, DIn_comp, platformD, RIn_comp, platformR)
tab7 <-cbind(tab7, rowSums(tab7))


tab8 <- rbind(BIn_ad, DIn_ad, RIn_ad)
tab8

#Figure 3 
deg_tabB <- table(as.data.frame(cbind(c(Btypes), BI_idg)))
rownames(deg_tabB) <- levels(Btypes)

deg_tabD <- table(as.data.frame(cbind(c(Dtypes), DI_idg)))
rownames(deg_tabD) <- levels(Dtypes)

deg_tabR <- table(as.data.frame(cbind(c(Rtypes), RI_idg)))
rownames(deg_tabR) <- levels(Rtypes)[1:5]

layout(matrix(c(1,2,3,4), 2, 2, byrow = TRUE))
par(mar = c(4,4,4,2))

barplot(deg_tabB[,2:dim(deg_tabB)[2]], col = c(1:6), xlab = "indegree", ylab = "number of organisations", main = "Burundi")
barplot(deg_tabD[,2:dim(deg_tabD)[2]], col = c(1:6), xlab = "indegree", ylab = "number of organisations", main = "DRC")
barplot(deg_tabR[,2:dim(deg_tabR)[2]], col = c(1:5), xlab = "indegree", ylab = "number of organisations", main = "Rwanda")

dummmynet <- network.initialize(5)
plot(dummmynet, displayisolates = F)

legend ("center", title = "Types", legend =c("Unknown", "Knowledge", "NGO", "Government","Farmer", "Business"),
        pch=c(22,22,22,22,22,22), pt.bg = c(6,5,4,3,2,1), bty = "n")


#rm(list = ls())

###PART 3: ergm.ego modelling
library(statnet) #V 2016.9
library(ergm.ego) #V 0.3.0
library(coda)


oddsratios <- function (mem) #based on Harris, 2014
{  
  or <- exp( x = mem$coef )
  ste <- sqrt( diag( mem$covar ) ) 
  lci <- exp( mem$coef-1.96*ste ) 
  uci <- exp( mem$coef+1.96*ste )
  ors <- rbind( round( lci,digits = 4 ),round( or,digits = 4),round( uci,digits = 4 ) ) 
  ors <- t(ors)
  colnames(ors) <- c( "Lower","OR","Upper" ) 
  return(ors)
}

gof_pt.ego <- function(x) # x = ergm.gof object 
{
  m <- x$summary.deg
  selm <- m[, "obs"] == 0 & m[, "min"] == 0 & m[, "max"] == 0 
  degcount<- x$pobs.deg[!selm] >= x$bds.deg[1,!selm] & x$pobs.deg[!selm] <= x$bds.deg[2,!selm]
  goftab <- rbind(c(sum(degcount)), c(length(degcount)), c(sum(degcount/length(degcount))))
  colnames(goftab) <- c("degree")
  return(goftab)
}

load("networkdata.r")


org_types <- read.csv("organisational typologies final.csv", header = T, sep = ",")
sel <- org_types[,5] == "unknown"
org_types[sel,5] <- NA

sel <- org_types[,6] == "unknown"
org_types[sel,6] <- NA

BCn <- Network.data$BCn # BCn = Burundi Collaborative network
RCn <- Network.data$RCn # R = Rwanda
DCn <- Network.data$DCn # D = DR Congo

RCn %v% "type" <- as.vector(org_types[org_types$Country == "Rwanda",5])
RCn %v% "admin" <- as.vector(org_types[org_types$Country == "Rwanda",6])

BCn %v% "type" <- as.vector(org_types[org_types$Country == "Burundi",5])
BCn %v% "admin" <- as.vector(org_types[org_types$Country == "Burundi",6])


DCn %v% "type" <- as.vector(org_types[org_types$Country == "DRC",5])
DCn %v% "admin" <- as.vector(org_types[org_types$Country == "DRC",6])

BCn.ego <- as.egodata(BCn)
RCn.ego <- as.egodata(RCn)
DCn.ego <- as.egodata(DCn)

set.seed(0)

Bnull_ego <- ergm.ego(BCn.ego ~ edges, 
                      control = control.ergm.ego(ppopsize = 1000))


Bmain1_ego <- ergm.ego(BCn.ego ~ edges + degree(1)
                       + nodecov( 'knowledge_degree' ) + nodecov('influence_indegree'), 
                       control = control.ergm.ego(ppopsize = 1000, 
                                                  ergm.control = control.ergm(MCMC.samplesize=100000, 
                                                                              MCMC.burnin=1000000, 
                                                                              MCMC.interval=1000)))


Bmix1_ego <- ergm.ego(BCn.ego ~ edges + degree(1) 
                      + nodecov( 'knowledge_degree' ) 
                      + nodecov('influence_indegree')
                      + nodematch('admin') 
                      + nodematch('type'),
                      control = control.ergm.ego(ppopsize = 1000, 
                                                 ergm.control = control.ergm(MCMC.samplesize=100000, 
                                                                             MCMC.burnin=1000000, 
                                                                             MCMC.interval=1000)))

Bcoefstab <- rbind(
  cbind(summary(Bnull_ego)$coef, oddsratios(Bnull_ego)),
  cbind(summary(Bmain1_ego)$coef, oddsratios(Bmain1_ego)),
  cbind(summary(Bmix1_ego)$coef, oddsratios(Bmix1_ego)))

Bnull_deg_gof<- gof(Bnull_ego, GOF = "degree", 
                    control = control.gof.ergm(nsim = 1000,
                                               MCMC.burnin = 1000000, 
                                               MCMC.interval = 1000), 
                    verbose = T)

Bmain1_deg_gof<- gof(Bmain1_ego, GOF = "degree", 
                     control = control.gof.ergm(nsim = 1000,
                                                MCMC.burnin = 1000000, 
                                                MCMC.interval = 1000), 
                     verbose = T)

Bmix1_deg_gof<- gof(Bmix1_ego, GOF = "degree",  
                    control = control.gof.ergm(nsim = 1000,
                                               MCMC.burnin = 1000000, 
                                               MCMC.interval = 1000), 
                    verbose = T)


Bmix1_mod_gof<- gof(Bmix1_ego, GOF = "model", 
                    control = control.gof.ergm(nsim = 1000,
                                               MCMC.burnin = 1000000, 
                                               MCMC.interval = 1000), 
                    verbose = T)

Btab <-cbind(
  gof_pt.ego(Bnull_deg_gof),
  gof_pt.ego(Bmain1_deg_gof),
  gof_pt.ego(Bmix1_deg_gof))
colnames(Btab) <- c("Bnull", "Bmain1", "Bmix1")

Rnull_ego <- ergm.ego(RCn.ego ~ edges, 
                      control = control.ergm.ego(ppopsize = 1000))


Rmain1_ego <- ergm.ego(RCn.ego ~ edges + degree(1)
                       + nodecov( 'knowledge_degree' ) + nodecov('influence_indegree'), 
                       control = control.ergm.ego(ppopsize = 1000, 
                                                  ergm.control = control.ergm(MCMC.samplesize=100000, 
                                                                              MCMC.burnin=1000000, 
                                                                              MCMC.interval=1000)))


Rmix1_ego <- ergm.ego(RCn.ego ~ edges + degree(1) 
                      + nodecov( 'knowledge_degree' ) 
                      + nodecov('influence_indegree')
                      + nodematch('admin') 
                      + nodematch('type'),
                      control = control.ergm.ego(ppopsize = 1000, 
                                                 ergm.control = control.ergm(MCMC.samplesize=100000, 
                                                                             MCMC.burnin=1000000, 
                                                                             MCMC.interval=1000)))

Rcoefstab <- rbind(
  cbind(summary(Rnull_ego)$coef, oddsratios(Rnull_ego)),
  cbind(summary(Rmain1_ego)$coef, oddsratios(Rmain1_ego)),
  cbind(summary(Rmix1_ego)$coef, oddsratios(Rmix1_ego)))

Rnull_deg_gof<- gof(Rnull_ego, GOF = "degree", 
                    control = control.gof.ergm(nsim = 1000,
                                               MCMC.burnin = 1000000, 
                                               MCMC.interval = 1000), 
                    verbose = T)

Rmain1_deg_gof<- gof(Rmain1_ego, GOF = "degree", 
                     control = control.gof.ergm(nsim = 1000,
                                                MCMC.burnin = 1000000, 
                                                MCMC.interval = 1000), 
                     verbose = T)

Rmix1_deg_gof<- gof(Rmix1_ego, GOF = "degree",  
                    control = control.gof.ergm(nsim = 1000,
                                               MCMC.burnin = 1000000, 
                                               MCMC.interval = 1000), 
                    verbose = T)


Rmix1_mod_gof<- gof(Rmix1_ego, GOF = "model", 
                    control = control.gof.ergm(nsim = 1000,
                                               MCMC.burnin = 1000000, 
                                               MCMC.interval = 1000), 
                    verbose = T)


Rtab <-cbind(
  gof_pt.ego(Rnull_deg_gof),
  gof_pt.ego(Rmain1_deg_gof),
  gof_pt.ego(Rmix1_deg_gof))
colnames(Rtab) <- c("Rnull", "Rmain1", "Rmix1")
Rtab

Dnull_ego <- ergm.ego(DCn.ego ~ edges, 
                      control = control.ergm.ego(ppopsize = 1000))

Dmain1_ego <- ergm.ego(DCn.ego ~ edges + degree(1)
                       + nodecov( 'knowledge_degree' ) + nodecov('influence_indegree'), 
                       control = control.ergm.ego(ppopsize = 1000, 
                                                  ergm.control = control.ergm(init =c(-7.021,0.91,2.94,0.057,-0.023),
                                                                              MCMC.samplesize=100000, 
                                                                              MCMC.burnin=1000000, 
                                                                              MCMC.interval=1000)))

Dmix1_ego <- ergm.ego(DCn.ego ~ edges + degree(1) 
                      + nodecov( 'knowledge_degree' ) 
                      + nodecov('influence_indegree')
                      + nodematch('admin') 
                      + nodematch('type'),
                      control = control.ergm.ego(ppopsize = 1000, 
                                                 ergm.control = 
                                                   control.ergm(init = c(-7.021,0.91,2.94,0.057,-0.023,-0.04,0.446), MCMC.samplesize=100000, 
                                                                MCMC.burnin=1000000, 
                                                                MCMC.interval=1000)))


Dcoefstab <- rbind(
  cbind(summary(Dnull_ego)$coef, oddsratios(Dnull_ego)),
  cbind(summary(Dmain1_ego)$coef, oddsratios(Dmain1_ego)),
  cbind(summary(Dmix1_ego)$coef, oddsratios(Dmix1_ego)))

Dnull_deg_gof<- gof(Dnull_ego, GOF = "degree", 
                    control = control.gof.ergm(nsim = 1000,
                                               MCMC.burnin = 1000000, 
                                               MCMC.interval = 1000), 
                    verbose = T)

Dmain1_deg_gof<- gof(Dmain1_ego, GOF = "degree", 
                     control = control.gof.ergm(nsim = 1000,
                                                MCMC.burnin = 1000000, 
                                                MCMC.interval = 1000), 
                     verbose = T)

Dmix1_deg_gof<- gof(Dmix1_ego, GOF = "degree",  
                    control = control.gof.ergm(nsim = 1000,
                                               MCMC.burnin = 1000000, 
                                               MCMC.interval = 1000), 
                    verbose = T)


Dmix1_mod_gof<- gof(Dmix1_ego, GOF = "model", 
                    control = control.gof.ergm(nsim = 1000,
                                               MCMC.burnin = 1000000, 
                                               MCMC.interval = 1000), 
                    verbose = T)

Dtab <-cbind(
  gof_pt.ego(Dnull_deg_gof),
  gof_pt.ego(Dmain1_deg_gof),
  gof_pt.ego(Dmix1_deg_gof))
colnames(Dtab) <- c("Dnull", "Dmain1", "Dmix1")

#Figure 4 

gftab <- rbind(Btab[3,],Dtab[3,],Rtab[3,])
rownames(gftab) <- c("Burundi", "DRC", "Rwanda")
colnames(gftab) <- c("M0", "M1", "M2")
gftab <- round(gftab, digits = 3)
gftab


dev.off()
par(mfrow = c(3,3))
par(mar = c(1,4,4,0))
plot(Bnull_deg_gof, plotlogodds = T, main = NULL)
text (30, -.5, paste("Burundi M0:", gftab[1,1], sep = " "))

par(mar = c(1,2,4,2))
plot(Bmain1_deg_gof,  plotlogodds = T, main = NULL)
text (30, -.5, paste("Burundi M1:", gftab[1,2], sep = " "))


par(mar = c(1,0,4,4))
plot(Bmix1_deg_gof,  plotlogodds = T, main =NULL) 
text (30, -.5, paste("Burundi M2:", gftab[1,3], sep = " "))


par(mar = c(2,4,3,0))
plot(Dnull_deg_gof,  plotlogodds = T, main = NULL)
text (60, -1, paste("DRC M0:", gftab[2,1], sep = " "))

par(mar = c(2,2,3,2))
plot(Dmain1_deg_gof,  plotlogodds = T, main = NULL)
text (60, -1, paste("DRC M1:", gftab[2,2], sep = " "))

par(mar = c(2,0,3,4))
plot(Dmix1_deg_gof,  plotlogodds = T, main =NULL) 
text (60, -1, paste("DRC M2:", gftab[2,3], sep = " "))

par(mar = c(4,4,1,0))
plot(Rnull_deg_gof,  plotlogodds = T, main =NULL)
text (35, .8, paste("Rwanda M0:", gftab[3,1], sep = " "))

par(mar = c(4,2,1,2))
plot(Rmain1_deg_gof,  plotlogodds = T, main = NULL)
text (35, .8, paste("Rwanda M1:", gftab[3,2], sep = " "))

par(mar = c(4,0,1,4))
plot(Rmix1_deg_gof,  plotlogodds = T, main = NULL) 
text (35, .8, paste("Rwanda M2:", gftab[3,3], sep = " "))


# Figure 5
par(mfrow = c(1,3))
plot(Bmix1_mod_gof, main = NULL, sub = "Burundi")
plot(Dmix1_mod_gof, main = NULL, sub = "DRC")
plot(Rmix1_mod_gof, main = NULL, sub = "Rwanda")


#figure 6
Bmix1_sim <- simulate.ergm.ego(Bmix1_ego, nsim = 1000, popsize = 1000, statsonly = T, monitor = ~density) 
Dmix1_sim <- simulate.ergm.ego(Dmix1_ego, nsim = 1000, popsize = 1000, statsonly = T, monitor = ~density) 
Rmix1_sim <- simulate.ergm.ego(Rmix1_ego, nsim = 1000, popsize = 1000, statsonly = T, monitor = ~density) 

denmat <- cbind(Bmix1_sim[,7], Dmix1_sim[,7], Rmix1_sim[,7])
colnames(denmat)<-c("Burundi", "DRC", "Rwanda") 

dev.off()
boxplot(denmat, show.names = T, aixs = T, ylab = c("density")) # doet het

#Supplementary materials S4:
pdf('Bmix1_ego diagnostics.pdf')
mcmc.diagnostics(Bmix1_ego)
dev.off()

pdf('Dmix1_ego diagnostics.pdf')
mcmc.diagnostics(Dmix1_ego)
dev.off()

pdf('Rmix1_ego diagnostics.pdf')
mcmc.diagnostics(Rmix1_ego)
dev.off()
